# Supplementary material for: Prospective observational study on the relationships between genetic alterations and survival in Japanese patients with metastatic castration-sensitive prostate cancer: the impact of IDC-P
Source: Int J Clin Oncol. 2025 Feb 12;30(4):789–96. doi: 10.1007/s10147-025-02707-3 (PMC11947062; doi:10.1007/s10147-025-02707-3)
Supplement: Supplementary file 1 — Supplementary file1 (XLSX 10 KB) [file 10147_2025_2707_MOESM1_ESM.xlsx]

## Sheet: Sheet1
Landscape of Gene mutations in Japanese mCSPC Patients
	IDC-P
	IDC-P Negative	IDC-P Positive	Fisher's exact test
	16 cases	86 cases	P value
HRRm			0.73
(－)	14 (87.5%)	68 (79.07%)
(＋)	2 (12.5%)	18 (20.93%)
BRCA			1
(－)	15 (93.8%)	77 (89.53%)
(＋)	1 (6.3%)	9 (10.47%)
bi-allelic BRCA2
(－)	15 (93.8%)	81 (94.2%)	1
(＋)	1 (6.3%)	5 (5.8%)
ATM			0.5
(－)	15 (93.8%)	83 (96.51%)
(＋)	1 (6.3%)	3 (3.49%)
CDK12			0.59
(－)	16 (100%)	80 (93.02%)
(＋)	0	6 (6.98%)
PTEN			1
(－)	16 (100%)	81 (94.19%)
(＋)	0	5 (5.81%)
RB1			0.063
(－)	14 (87.50%)	85 (98.84%)
(＋)	2 (12.50%)	1 (1.16%)
TP53			0.068
(－)	16 (100%)	68 (79.07%)
(＋)	0	18 (20.93%)
FOXA1			0.019
(－)	13 (81.3%)	59 (68.6%)
(＋)	3 (18.8%)	27 (31.4%)
